# Supplementary material for: DIGItal Health Literacy after COVID-19 Outbreak among Frail and Non-Frail Cardiology Patients: The DIGI-COVID Study
Source: J Pers Med. 2022 Dec 31;13(1):99. doi: 10.3390/jpm13010099 (PMC9863916; doi:10.3390/jpm13010099)
Supplement: Supplementary file 1 [file jpm-13-00099-s001.zip]

Archive with 1 entries (1 files):
- jpm-2108142-supplementary.pdf
